# Supplementary material for: The genomic landscape of teenage and young adult T‐cell acute lymphoblastic leukemia
Source: Cancer Med. 2021 Jun 2;10(14):4864–73. doi: 10.1002/cam4.4024 (PMC8290240; doi:10.1002/cam4.4024)
Supplement: Supplementary file 1 — Supplementary Material [file CAM4-10-4864-s001.zip]

Archive with 13 entries (13 files):
- cam44024-sup-0001-Supinfo.docx
- cam44024-sup-0002-Table_S_I_TYA_patient_characteristics_-_1.xlsx
- cam44024-sup-0003-Table_S_I_TYA_patient_characteristics_-_2.xlsx
- cam44024-sup-0004-Table_S_II_Copy_number_alterations_in_TYA_T-ALL.xlsx
- cam44024-sup-0005-Table_S_III_Recurrent_copy_number_alterations.xlsx
- cam44024-sup-0006-Table_S_IV_Sanger_sequencing_of_STIL-TAL1_breakpoints.xlsx
- cam44024-sup-0007-Table_S_V_Copy_number_alterations_and_gene_mutations_in_TYA_cohort.xlsx
- cam44024-sup-0008-Table_S_VI_Genetic_lesions_with_age-specific_incidence_patterns.xlsx
- cam44024-sup-0009-Table_S_VII_Pathway_activation_in_T-ALL.xlsx
- cam44024-sup-0010-Table_S_VIII_WES_variant_discovery_analysis.xlsx
- cam44024-sup-0011-Table_S_IX_WES_detection_of_protein_altering_mutations.xlsx
- cam44024-sup-0012-Table_S_X_FISH_probes.xlsx
- cam44024-sup-0013-Table_S_XI_WES_alignment_and_coverage.xlsx
