# Supplementary material for: The genomic landscape of teenage and young adult T‐cell acute lymphoblastic leukemia
Source: Cancer Med. 2021 Jun 2;10(14):4864–73. doi: 10.1002/cam4.4024 (PMC8290240; doi:10.1002/cam4.4024)
Supplement: Supplementary file 1 — Supplementary Material [file CAM4-10-4864-s001.zip › cam44024-sup-0002-Table_S_I_TYA_patient_characteristics_-_1.xlsx]

## Sheet: Table S1
Tabel S I TYA patient characteristics
UPN	Institution	Diagnosis	Gender	Sample Type	Age at Diagnosis	Karyotype	SNP	MLPA
1	RMH/ICR	T-ALL	M	Diagnosis	15	n/a	Y	Y
2	RMH/ICR	T-ALL	M	Diagnosis	17	n/a	Y	Y
3	PHOP-INCA	T-ALL	F	Diagnosis	17	n/a	Y	N
4	PHOP-INCA	T-ALL	F	Diagnosis	15	n/a	Y	N
4	PHOP-INCA	T-ALL	F	Remission	n/a	n/a	Y	N
5	RMH/ICR	T-ALL	M	Diagnosis	20	t(10;11)(p13;q21) PICALM-MLLT10	Y	Y
6	RMH/ICR	T-ALL	F	Diagnosis	15	46,XX	Y	Y
7	RMH/ICR	T-ALL	F	Diagnosis	19	n/a	Y	Y
8P	Barts	T-ALL	M	Diagnosis	19	46,XY,inv(12)(p11.2q15),del(16)(q23-24)	Y	Y
8	Barts	T-ALL	M	Remission	n/a	n/a	Y	Y
8R	Barts	T-ALL	M	Relapse	21	46,XY,add(17)(q25)	Y	Y
9P	Barts	T-ALL	M	Diagnosis	21	46,XY,der(7)t(7;14)(p15;q13-21),del(14)(q11q32)	Y	N
9	Barts	T-ALL	M	Remission	n/a	n/a	N	N
9R	Barts	T-ALL	M	Relapse	22	46,XY,der(7)t(7;14)(p15;q13-21),del(14)(q11q32) [2]/47,idem,+der(7)t(7;14)(p15;q13-21)	Y	Y
10	Barts	T-ALL	M	Remission	n/a	n/a	Y	Y
10R	Barts	T-ALL	M	Relapse	25	complex	Y	Y
11	RMH/ICR	T-ALL	F	Diagnosis	15	n/a	Y	Y
12	RMH/ICR	T-ALL	M	Diagnosis	18	n/a	Y	Y
13	RMH/ICR	T-ALL	M	Diagnosis	26	split TCR a/d 14q11	Y	Y
14	RMH/ICR	T-ALL	F	Diagnosis	15	n/a	Y	N
15	RMH/ICR	T-ALL	M	Diagnosis	15	n/a	Y	Y
16	RMH/ICR	T-ALL	M	Diagnosis	15	n/a	Y	Y
17	RMH/ICR	T-ALL	M	Diagnosis	16	n/a	Y	Y
18	RMH/ICR	T-ALL	M	Diagnosis	23	fail	Y	Y
19	RMH/ICR	T-ALL	M	Diagnosis	22	n/a	Y	Y
20P	Barts	T-ALL	M	Diagnosis	18	47,XY,t(11;14)(p15;q11),+17 LMO1/2?	Y	Y
20	Barts	T-ALL	M	Remission	n/a	n/a	Y	Y
20R	Barts	T-ALL	M	Relapse	18	47,XY,t(11;14)(p15;q11),+17 LMO 1/2?	Y	Y
21P	Barts	T-ALL	M	Diagnosis	24	n/a	Y	Y
21R	Barts	T-ALL	M	Relapse	25	n/a	Y	Y
22P	Barts	T-ALL	M	Diagnosis	19	46,XY	Y	Y
22	Barts	T-ALL	M	Remission	n/a	n/a	Y	Y
23	RMH/ICR	T-ALL	M	Diagnosis	23	n/a	Y	Y
24	RMH/ICR	T-ALL	M	Diagnosis	19	n/a	Y	Y
25	RMH/ICR	T-ALL	M	Diagnosis	22	n/a	Y	Y
26	RMH/ICR	T-ALL	M	Diagnosis	18	n/a	Y	Y
27	RMH/ICR	T-ALL	M	Diagnosis	16	n/a	Y	Y
28	RMH/ICR	T-ALL	M	Diagnosis	19	n/a	Y	Y
29	Barts	T-ALL	M	Diagnosis	18	normal	Y	Y
30	Barts	T-ALL	M	Diagnosis	22	47~48,X,-Y[16],+6[9],+16[2],+17[16],+19[8],+add(19)(p13)[7][cp16].ish t(5;14)(q35;q32)(5'TLX3+;3'TLX3+)nuc ish(TLX3x2)(5'TLX3 sep 3'TLX3x1)[77/100]	Y	Y
30	Barts	T-ALL	M	Remission	n/a	n/a	Y	Y
31	Barts	T-ALL	M	Diagnosis	24	n/a	Y	Y
32	RMH/ICR	T-ALL	M	Diagnosis	17	n/a	Y	Y
33	RMH/ICR	T-ALL	M	Diagnosis	18	46,XY,del(6)(q21),t(8;14)(q24;q11)	Y	Y
34	Barts	T-ALL	M	Diagnosis	22	normal	Y	N
35	Barts	T-ALL	M	Diagnosis	16	46,XY	Y	N
36	Barts	T-ALL	M	Diagnosis	15	46,XY	Y	N
36	Barts	T-ALL	M	Remission	n/a	n/a	Y	N
37	Barts	T-ALL	M	Diagnosis	18	n/a	Y	N
38P	Barts	T-ALL	M	Diagnosis	16	47,XY,+20	Y	N
38R1	Barts	T-ALL	M	Relapse1	18	46,XY	Y	Y
38	Barts	T-ALL	M	Remission	n/a	n/a	Y	Y
38R2	Barts	T-ALL	M	Relapse2	18	n/a	Y	Y
39	PHOP-INCA	T-ALL	M	Diagnosis	16	n/a	Y	Y
40	PHOP-INCA	T-ALL	M	Diagnosis	15	n/a	Y	N
41	PHOP-INCA	T-ALL	F	Diagnosis	15	n/a	Y	N
42P	PHOP-INCA	T-ALL	M	Diagnosis	17	n/a	Y	N
42R	PHOP-INCA	T-ALL	M	Relapse	17	n/a	Y	Y
43	PHOP-INCA	T-ALL	M	Remission	17	n/a	Y	Y
43	PHOP-INCA	T-ALL	M	Diagnosis	16	n/a	Y	Y
44	PHOP-INCA	T-ALL	M	Diagnosis	15	n/a	Y	Y
45	PHOP-INCA	T-ALL	M	Diagnosis	17	n/a	Y	Y
46	PHOP-INCA	T-ALL	M	Diagnosis	16	n/a	Y	Y
47	PHOP-INCA	T-ALL	M	Diagnosis	16	n/a	Y	Y
48	PHOP-INCA	T-ALL	M	Diagnosis	16	n/a	Y	N
49	PHOP-INCA	T-ALL	M	Diagnosis	15	n/a	Y	Y
50	PHOP-INCA	T-ALL	M	Diagnosis	15	n/a	Y	Y
51	RMH/ICR	T-ALL	M	Diagnosis	16	normal	Y	N
52	RMH/ICR	T-ALL	M	Diagnosis	17	n/a	Y	N
53	PHOP-INCA	T-ALL	F	Diagnosis	15	n/a	N	N
54	PHOP-INCA	T-ALL	M	Diagnosis	15	n/a	N	N
54	PHOP-INCA	T-ALL	M	Remission	16	n/a	N	N
55	PHOP-INCA	T-ALL	M	Diagnosis	15	n/a	N	N
56	PHOP-INCA	T-ALL	M	Diagnosis	16	n/a	N	N
57	PHOP-INCA	T-ALL	M	Diagnosis	16	n/a	N	N
58	PHOP-INCA	T-ALL	M	Diagnosis	18	n/a	N	N
59	PHOP-INCA	T-ALL	F	Diagnosis	21	n/a	N	N
60	PHOP-INCA	T-ALL	M	Diagnosis	15	n/a	N	N
61	PHOP-INCA	T-ALL	M	Diagnosis	19	n/a	N	N
62	PHOP-INCA	T-ALL	M	Diagnosis	18	n/a	N	N
63	PHOP-INCA	T-ALL	M	Diagnosis	16	n/a	N	N
64	PHOP-INCA	T-ALL	M	Diagnosis	17	n/a	N	N
65	PHOP-INCA	T-ALL	M	Diagnosis	16	n/a	N	N
66	PHOP-INCA	T-ALL	M	Diagnosis	15	n/a	N	N
67	PHOP-INCA	T-ALL	F	Diagnosis	23	n/a	N	N
68	PHOP-INCA	T-ALL	M	Diagnosis	18	n/a	N	N
69	PHOP-INCA	T-ALL	M	Diagnosis	20	n/a	N	N
70	PHOP-INCA	T-ALL	M	Diagnosis	15	n/a	N	N
71	PHOP-INCA	T-ALL	M	Diagnosis	16	n/a	N	N
72	PHOP-INCA	T-ALL	M	Diagnosis	15	n/a	N	N
73	PHOP-INCA	T-ALL	M	Diagnosis	15	n/a	N	N
74	PHOP-INCA	T-ALL	F	Diagnosis	15	n/a	N	N
74	PHOP-INCA	T-ALL	M	Remission	16	n/a	N	N
75	PHOP-INCA	T-ALL	F	Diagnosis	15	n/a	N	N
76	PHOP-INCA	T-ALL	M	Diagnosis	17	n/a	N	N
77	PHOP-INCA	T-ALL	M	Diagnosis	15	n/a	N	N
78	PHOP-INCA	T-ALL	M	Diagnosis	17	n/a	N	N
79	PHOP-INCA	T-ALL	F	Diagnosis	18	n/a	N	N
79	PHOP-INCA	T-ALL	M	Remission	18	n/a	N	N
80	PHOP-INCA	T-ALL	M	Diagnosis	15	n/a	N	N
	PHOP-INCA	T-ALL	M	Remission	19	n/a	N	N
	PHOP-INCA	T-ALL	F	Remission	15	n/a	N	N
	PHOP-INCA	T-ALL	F	Remission	19	n/a	N	N
	PHOP-INCA	T-ALL	M	Remission	16	n/a	N	N
