# Supplementary material for: The genomic landscape of teenage and young adult T‐cell acute lymphoblastic leukemia
Source: Cancer Med. 2021 Jun 2;10(14):4864–73. doi: 10.1002/cam4.4024 (PMC8290240; doi:10.1002/cam4.4024)
Supplement: Supplementary file 1 — Supplementary Material [file CAM4-10-4864-s001.zip › cam44024-sup-0003-Table_S_I_TYA_patient_characteristics_-_2.xlsx]

## Sheet: Table S1
Tabel S I TYA patient characteristics
UPN	NOTCH1 domain	NOTCH1 Mutation Type	NOTCH1	FBXW7	PTEN	IL7R	JAK1	TP53	NRAS exon 1	NRAS exon 2	KRAS	CBL	STIL-TAL1	TLX1	TLX3	SET-NUP214	PICALM-MLLT10
1	WT	WT	WT	p.R465H	WT	p.L242ASRS	WT	WT	WT	WT	WT	nd	WT	nd	nd	WT	nd
2	HD	point	p.A1701P	p.R465C	WT	SNP - rs6897932 p.T244I	WT	WT	WT	WT	WT	WT	WT	WT	WT	WT	WT
3	HD	complex	p.V1578del	WT	WT	WT	WT	p.V218A	fail	fail	WT	nd	Yes	nd	nd	WT	nd
4	HD	complex	p.V1578del	WT	WT	WT	p.V651L	WT	WT	WT	WT	nd	Yes	nd	nd	WT	nd
4	WT	WT	WT	WT	WT	WT	WT	WT	WT	WT	WT	nd	WT	nd	nd	WT	nd
5	HD and PEST	complex	p.A1700P; p.L2468HX	WT	WT	WT	WT	WT	WT	WT	WT	WT	WT	WT	WT	WT	Yes
6	HD	point	p.L1574P	WT	WT	p.L242FCPCLAK	WT	WT	WT	WT	WT	WT	WT	WT	WT	Yes	WT
7	WT	WT	WT	WT	p.P246PPYLCVVISK	WT	WT	p.R248Q	WT	WT	fail	nd	WT	WT	Yes	WT	WT
8P	WT	WT	WT	WT	WT	WT	WT	WT	WT	WT	WT	WT	WT	WT	WT	WT	WT
8	WT	WT	WT	WT	WT	WT	WT	WT	WT	WT	WT	WT	WT	nd	nd	WT	nd
8R	WT	WT	WT	WT	WT	WT	WT	WT	WT	WT	WT	WT	WT	WT	WT	WT	WT
9P	PEST	complex	p.Q2416X	WT	WT	WT	WT	WT	Yes	WT	WT	WT	WT	WT	WT	WT	WT
9	WT	WT	WT	WT	WT	WT	WT	WT	WT	WT	WT	WT	WT	nd	nd	WT	nd
9R	WT	WT	WT	WT	WT	WT	WT	WT	Yes	WT	WT	WT	WT	WT	WT	WT	WT
10	WT	WT	WT	WT	WT	WT	WT	WT	WT	WT	WT	nd	WT	nd	nd	WT	nd
10R	WT	WT	WT	p.R479Q	WT	SNP - rs6897932 p.T244I	WT	WT	WT	WT	WT	nd	WT	WT	WT	Yes	WT
11	WT	WT	WT	WT	p.T232TREVLVLX	SNP - rs6897932 p.T244I	WT	WT	WT	WT	WT	WT	Yes	WT	WT	WT	WT
12	HD	point	p.L1678P	WT	WT	WT	WT	WT	WT	fail	WT	nd	WT	WT	WT	WT	WT
13	WT	WT	WT	WT	WT	WT	WT	WT	WT	WT	WT	nd	WT	Yes	WT	WT	WT
14	HD and PEST	complex	p.L1678P; p.P2512X	WT	WT	SNP - rs6897932 p.T244I	WT	WT	WT	p.Q61P	WT	WT	WT	nd	nd	WT	nd
15	WT	WT	WT	p.R465H	WT	SNP - rs6897932 p.T244I	WT	WT	WT	WT	WT	nd	Yes	WT	WT	WT	WT
16	WT	WT	WT	p.R465H	WT	SNP - rs6897932 p.T244I	WT	WT	WT	WT	WT	nd	WT	WT	WT	WT	WT
17	HD	complex	p.F1606insLEKTAD	p.R465C	WT	WT	WT	WT	WT	WT	WT	nd	WT	WT	WT	WT	WT
18	HD	point	p.L1574P	WT	WT	SNP - rs6897932 p.T244I	WT	WT	WT	WT	WT	nd	WT	WT	WT	WT	WT
19	HD	point	p.L1678P	WT	WT	WT	WT	WT	WT	WT	WT	insT-9	WT	WT	WT	WT	WT
20P	WT	WT	WT	WT	p.F241X	WT	WT	WT	WT	WT	WT	WT	WT	WT	WT	WT	WT
20	WT	WT	WT	WT	WT	WT	WT	WT	WT	WT	WT	WT	WT	nd	nd	WT	nd
20R	WT	WT	WT	WT	p.F241X	WT	WT	WT	WT	WT	WT	WT	WT	WT	WT	WT	WT
21P	WT	WT	WT	WT	WT	SNP - rs6897932 p.T244I	WT	WT	WT	fail	WT	nd	WT	WT	WT	WT	WT
21R	WT	WT	WT	WT	WT	SNP - rs6897932 p.T244I	WT	WT	WT	fail	WT	nd	WT	WT	WT	WT	WT
22P	HD	point	p.F1592S	WT	p.F21insIRLRLNLYLSKHYCYGISCRKTX	WT	WT	WT	WT	WT	WT	WT	WT	nd	nd	WT	nd
22	WT	WT	WT	WT	WT	WT	WT	WT	WT	WT	WT	WT	WT	nd	nd	WT	nd
23	HD and PEST	complex	p.F1606L; p.Q2391X	WT	WT	WT	WT	WT	p.G12S	WT	WT	nd	WT	WT	WT	WT	WT
24	PEST	complex	p.E2515X	WT	p.Q218X	SNP - rs6897932 p.T244I	WT	WT	WT	WT	WT	WT	WT	WT	WT	WT	WT
25	HD	point	p.L1596H	WT	WT	SNP - rs6897932 p.T244I	WT	WT	WT	WT	WT	WT	WT	WT	WT	WT	WT
26	WT	WT	WT	p.R465H	WT	WT	WT	WT	WT	WT	WT	WT	Yes	WT	WT	WT	WT
27	HD and PEST	complex	p.F1606GP	WT	WT	WT	WT	WT	WT	WT	WT	nd	WT	WT	WT	WT	WT
28	PEST	complex	p.R2514X	WT	WT	WT	WT	WT	WT	WT	WT	WT	WT	nd	nd	WT	nd
29	WT	WT	WT	WT	WT	WT	WT	WT	WT	fail	WT	nd	WT	WT	WT	WT	WT
30	WT	WT	WT	p.R543K	WT	SNP - rs6897932 p.T244I	WT	WT	WT	WT	WT	nd	WT	WT	Yes	WT	WT
30	WT	WT	WT	WT	WT	nd	WT	WT	WT	WT	WT	nd	WT	nd	nd	WT	nd
31	HD and PEST	complex	p.L1574P; p.P2514X	WT	WT	WT	WT	WT	WT	WT	WT	nd	WT	WT	WT	WT	WT
32	HD	point	p.L1600Q	WT	WT	WT	WT	WT	WT	WT	WT	nd	Yes	nd	nd	WT	nd
33	WT	WT	WT	WT	WT	SNP - rs6897932 p.T244I	WT	WT	WT	WT	WT	nd	WT	WT	WT	WT	WT
34	HD	point	p.L1678P	WT	WT	WT	WT	WT	WT	WT	WT	nd	WT	nd	nd	WT	nd
35	HD and PEST	complex	p.L1574Q; p.Q2395X	WT	WT	p.L242CG	WT	WT	WT	WT	WT	nd	WT	nd	nd	WT	nd
36	HD	point	p.I1680N	p.R543K	WT	SNP - rs6897932 p.T244I	WT	WT	WT	fail	WT	nd	WT	nd	nd	WT	nd
36	WT	WT	WT	WT	WT	nd	WT	WT	WT		WT	nd	WT	nd	nd	WT	nd
37	WT	WT	WT	p.R465H	WT	WT	WT	WT	WT	WT	WT	nd	Yes	nd	nd	WT	nd
38P	HD	point	p.L1600P	WT	WT	WT	WT	WT	WT	WT	WT	WT	WT	nd	nd	WT	nd
38R1	HD	point	p.L1585Q	WT	WT	WT	WT	WT	WT	WT	WT	WT	WT	WT	WT	WT	WT
38	WT	WT	WT	WT	WT	WT	WT	WT	WT	WT	WT	WT	WT	nd	nd	WT	nd
38R2	HD	point	p.L1585Q	WT	WT	WT	WT	p.R119H	WT	WT	WT	WT	WT	WT	WT	WT	WT
39	HD	point	p.A1708N	WT	WT	WT	WT	WT	fail	fail	WT	nd	Yes	nd	WT	WT	nd
40	WT	WT	WT	WT	WT	WT	WT	WT	WT	WT	WT	nd	Yes	nd	WT	WT	nd
41	WT	WT	WT	p.R479Q	WT	SNP - rs6897932 p.T244I	WT	WT	WT	WT	WT	nd	WT	nd	nd	WT	nd
42P	WT	WT	WT	p.R479Q	WT	WT	WT	WT	WT	WT	WT	nd	WT	nd	WT	WT	nd
42R	WT	WT	WT	WT	WT	WT	WT	WT	WT	WT	WT	nd	WT	nd	WT	WT	nd
43	WT	WT	WT	WT	WT	nd	WT	WT	WT	WT	WT	nd	WT	nd	nd	WT	nd
43	HD	complex	p.G1572del	WT	WT	WT	WT	WT	WT	WT	WT	nd	WT	nd	nd	WT	nd
44	WT	WT	WT	p.R479Q	WT	WT	WT	WT	WT	WT	WT	nd	WT	nd	WT	Yes	nd
45	HD and PEST	complex	p.F1590insLEED; p.S2486SGVX	p.R505C	WT	WT	WT	WT	WT	WT	WT	nd	WT	nd	nd	WT	nd
46	HD and PEST	complex	p.V1721E; p.L2472VFRWSHPX	p.R465C	WT	p.L242CKD	WT	WT	WT	WT	WT	nd	WT	nd	Yes	WT	nd
47	WT	WT	WT	WT	p.R233TTGRQVHVLX	SNP - rs6897932 p.T244I	WT	WT	WT	WT	WT	nd	Yes	nd	WT	WT	nd
48	HD	point	p.L1678P	WT	WT	WT	WT	WT	WT	WT	WT	nd	WT	nd	WT	WT	nd
49	WT	WT	WT	WT	p.F241X	WT	nd	nd	nd	nd	nd	nd	WT	nd	WT	WT	nd
50	WT	WT	WT	WT	p.R247X	WT	WT	WT	WT	WT	WT	nd	WT	nd	nd	WT	nd
51	WT	WT	WT	WT	p.Q245X	WT	nd	nd	nd	nd	nd	nd	Yes	nd	nd	WT	nd
52	WT	WT	WT	WT	WT	WT	nd	nd	nd	nd	nd	nd	WT	Yes	nd	WT	nd
53	PEST	complex	p.2514_2515RVPX	WT	WT	WT	nd	nd	nd	nd	WT	nd	Yes	nd	WT	nd	nd
54	HD	point	p.L1593P	p.R465C	WT	WT	nd	nd	nd	nd	WT	nd	WT	nd	WT	nd	nd
54	WT	WT	WT	WT	WT	nd	nd	nd	nd	nd	nd	nd	WT	nd	nd	nd	nd
55	WT	WT	WT	WT	WT	WT	nd	nd	nd	nd	nd	nd	WT	nd	WT	nd	nd
56	HD	point	p.A1701P	WT	WT	p.I241IWAG	nd	nd	nd	nd	nd	nd	WT	nd	nd	nd	nd
57	WT	WT	WT	WT	WT	SNP - rs6897932 p.T244I	nd	nd	nd	nd	WT	nd	WT	nd	WT	nd	nd
58	HD	point	p.A1635T; p.S1651S	WT	WT	WT	nd	nd	nd	nd	WT	nd	Yes	nd	WT	nd	nd
59	HD	point	p.L1644P	WT	WT	WT	nd	nd	nd	nd	WT	nd	WT	nd	WT	nd	nd
60	PEST	complex	p.2495_2496insEECQHPQPPATGAX	WT	WT	WT	nd	nd	nd	nd	WT	nd	WT	nd	WT	nd	nd
61	WT	WT	WT	WT	WT	WT	nd	nd	nd	nd	WT	nd	WT	nd	nd	nd	nd
62	PEST	complex	p.2452_2453ERCTLFCPRRAPPCPRRCHPRWSHPX	WT	WT	WT	nd	nd	nd	nd	WT	nd	WT	nd	WT	nd	nd
63	HD	point	p.V1604G; p.I1675I	WT	p.241_242LMGX	WT	nd	nd	nd	nd	WT	nd	WT	nd	WT	nd	nd
64	WT	WT	WT	WT	WT	WT	nd	nd	nd	nd	WT	nd	Yes	nd	WT	nd	nd
65	WT	WT	WT	WT	WT	WT	nd	nd	nd	nd	WT	nd	nd	nd	WT	nd	nd
66	WT	WT	WT	WT	WT	WT	nd	nd	nd	nd	WT	nd	nd	nd	WT	nd	nd
67	WT	WT	WT	WT	WT	SNP - rs6897932 p.T244I	nd	nd	nd	nd	nd	nd	nd	nd	nd	nd	nd
68	PEST	complex	p.2472_2473insSWSHPX	WT	WT	WT	nd	nd	nd	nd	WT	nd	WT	nd	WT	nd	nd
69	HD	point	p.H1611P	WT	WT	SNP - rs6897932 p.T244I	nd	nd	nd	nd	WT	nd	WT	nd	WT	nd	nd
70	PEST	complex	p.2444indel	WT	p.C250X	SNP - rs6897932 p.T244I	nd	nd	nd	nd	nd	nd	Yes	nd	WT	nd	nd
71	HD	complex	p.1636_1647delEGWAAPDALLGQ	WT	WT	WT	nd	nd	nd	nd	p.G13D	nd	WT	nd	WT	nd	nd
72	HD	point	p.F1592S; p.Q1647X; p.G1659D	WT	WT	WT	nd	nd	nd	nd	WT	nd	Yes	nd	WT	nd	nd
73	HD	point	p.L1678P	p.R465H	WT	WT	nd	nd	nd	nd	WT	nd	Yes	nd	WT	nd	nd
74	WT	WT	WT	WT	WT	WT	nd	nd	nd	nd	nd	nd	Yes	nd	WT	nd	nd
74	WT	WT	WT	WT	WT	nd	nd	nd	nd	nd	nd	nd	nd	nd	nd	nd	nd
75	HD	complex	p.1699_1700insAVLPECWPHSWERSPRWAASTSPTRSRPCR	WT	WT	SNP - rs6897932 p.T244I	nd	nd	nd	nd	nd	nd	WT	nd	WT	nd	nd
76	PEST	complex	p.R2514X	WT	WT	WT	nd	nd	nd	nd	nd	nd	WT	nd	WT	nd	nd
77	HD and PEST	complex	p.L1585P; p.S2467X	WT	WT	WT	nd	nd	nd	nd	nd	nd	WT	nd	Yes	nd	nd
78	WT	WT	WT	WT	p.L247X	WT	nd	nd	nd	nd	nd	nd	WT	nd	WT	nd	nd
79	PEST	complex	p.A2455X	p.R479Q	WT	WT	nd	nd	nd	nd	nd	nd	nd	nd	WT	nd	nd
79	WT	WT	WT	WT	WT	nd	nd	nd	nd	nd	nd	nd	nd	nd	nd	nd	nd
80	WT	WT	WT	WT	WT	WT	nd	nd	nd	nd	nd	nd	nd	nd	nd	nd	nd
	WT	WT	WT	WT	WT	nd	nd	nd	nd	nd	nd	nd	nd	nd	nd	nd	nd
	WT	WT	WT	WT	WT	nd	nd	nd	nd	nd	nd	nd	nd	nd	nd	nd	nd
	WT	WT	WT	WT	WT	nd	nd	nd	nd	nd	nd	nd	nd	nd	nd	nd	nd
	WT	WT	WT	WT	WT	nd	nd	nd	nd	nd	nd	nd	nd	nd	nd	nd	nd
