# Supplementary material for: The genomic landscape of teenage and young adult T‐cell acute lymphoblastic leukemia
Source: Cancer Med. 2021 Jun 2;10(14):4864–73. doi: 10.1002/cam4.4024 (PMC8290240; doi:10.1002/cam4.4024)
Supplement: Supplementary file 1 — Supplementary Material [file CAM4-10-4864-s001.zip › cam44024-sup-0005-Table_S_III_Recurrent_copy_number_alterations.xlsx]

## Sheet: Table S7
Table S III Recurrent copy number alterations
Gene	Location (Unigene)	Total (60)		P (51)	%	R (8)	%
STIL	1p33	10		10	19.6	0	0
MBNL1	3q25	1		1	2	0	0
LEF1	4q23-25	5		5	9.8	0	0
FBXW7	4q31.3	1		1	2	0	0
NR3C1	5q31.3	4		3	5.9	1	12.5
EBF1	5q34	2		2	3.9	0	0
5q34	5q34	2		2	3.9	0	0
6p22.22	6p22.22	1		1	2	0	0
CASP8AP2	6q15	9		8	15.7	1	12.5
6q16.2-16.3	6q16.2-16.3	8		6	11.8	2	25
6q21	6q21	6		4	7.8	2	25
i7(q)		4		3	5.9	1	12.5
CREB5	7p15.1	5		4	7.8	1	12.5
IKZF1	7p13-11.1	7		5	9.8	2	25
TOX	8q12.1	2		1	2	1	12.5
PTPRD	9p23	7		7	13.7	0	0
BNC2/ORF93	9p22.2	5		5	9.8	0	0
MLLT3	9p22	19		16	31.3	3	37.5
CDKN2A	9p21	40		36	70.6	4	50
CDKN2B	9p21	33		29	56.9	4	50
9p UPD		12		11	21.6	1	12.5
PAX5	9p13	7		6	11.8	1	12.5
9q34.11-34.13	9q34.11-34.13	3		2	3.9	1	12.5
PTEN	10q23.3	6		4	7.8	2	25
RAG1/2	11p13	2		1	2	1	12.5
WT1	11p13	3		2	3.9	1	12.5
CDKN1B	12p13.1-12	7		7	13.7	0	0
ETV6	12p13	4		4	7.8	0	0
RB1	13q14.2	5		4	7.8	1	12.5
DLEU7	13q14.3	3		2	3.9	1	12.5
CREBBP	16p13.3	2		2	3.9	0	0
CTCF	16q21-22.3	5		4	7.8	1	12.5
16q22.1	16q22.1	2		2	3.9	0	0
SUZ12	17q11.2	4		4	7.8	0	0
NF1	17q11.2	3		3	5.9	0	0
MYB gain	6q22-23	7		7	13.7	0	0
10p		3		1	2	2	25
