# Supplementary material for: The genomic landscape of teenage and young adult T‐cell acute lymphoblastic leukemia
Source: Cancer Med. 2021 Jun 2;10(14):4864–73. doi: 10.1002/cam4.4024 (PMC8290240; doi:10.1002/cam4.4024)
Supplement: Supplementary file 1 — Supplementary Material [file CAM4-10-4864-s001.zip › cam44024-sup-0006-Table_S_IV_Sanger_sequencing_of_STIL-TAL1_breakpoints.xlsx]

## Sheet: Table S8
Table S IV Sanger sequencing of STIL-TAL1 breakpoints
SAMPLE	UPN	STIL	N-region	TAL1
BS1	3	TCCTCACAATTTC	CC	GTTGGTTTTCATTTCTTCTT
BS2	4	TCCTCACAATTT	GACTCGGGGTAA	TTGGTTTTCATTTCTTCTT
JA27	11	CATTCCTCACAATTTCTGGC	CCTTACTG	TTGGTTTTCATTTCTTCTT
SC106	26	GCATTCCTCACAATTTCTGG	GTGCCTAG	GGTTTTCATTTCTTCTTCG
X562	38	GCATTCCTCACAATTTCTGG	GTGCCTAG	GGTTTTCATTTCTTCTTCG
78	41	GCATTCCTCACAATTTCTGG	TTATTGGATC	GTTGGTTTTCATTTCTTCT
573	48	TCCTCACAATTTCTGGCTCA	TACGAGCGGAA	GGTTTTCATTTCTTCTTCG
CF10	52	GCTCTTGCATTCCTCACAAT	ACCTA	TTTTCATTTCTTCTTCGTG
Conventional Sanger sequencing analysis of STIL-TAL1 breakpoints in 8 patient samples.
