# Supplementary material for: The genomic landscape of teenage and young adult T‐cell acute lymphoblastic leukemia
Source: Cancer Med. 2021 Jun 2;10(14):4864–73. doi: 10.1002/cam4.4024 (PMC8290240; doi:10.1002/cam4.4024)
Supplement: Supplementary file 1 — Supplementary Material [file CAM4-10-4864-s001.zip › cam44024-sup-0007-Table_S_V_Copy_number_alterations_and_gene_mutations_in_TYA_cohort.xlsx]

## Sheet: Table S9
	Table S V Copy number alterations and gene mutations in TYA cohort
		UPN		1	2	3	4	5	6	7	8	8	9	9	10	11	12	13	14	15	16	17	18	19	20	20	21	21	22	23	24	25	26	27	28	29	30	31	32	33	34	35	36	37	38	38	38	39	40
	Gene	Location		P	P	P	P	P	P	P	P	R	P	R	R	P	P	P	P	P	P	P	P	P	P	R	P	R	P	P	P	P	P	P	P	P	P	P	P	P	P	P	P	P	P	R1	R2	P	P
	STIL	1p33
	MBNL1	3q25.1
	LEF1	4q25
	FBXW7	4q31.3
	NR3C1	5q31.3
	EBF1	5q33.3
	5q34
	6p22.22
	CASP8AP2	6q15
	6q16.2-16.3
	6q21
	I7(q)
	CREB5	7p15.1
	IKZF1	7p12.2
	TOX	8q12.1
	PTPRD	9p23
	BNC2/ORF93	9p22.2
	MLLT3	9p21.3
	CDKN2A	9p21.3	het
			hom
	CDKN2B	9p21.3	het
			hom
	9p UPD
	PAX5	9p13.2
	9q34.11-34.13
	PTEN	10q23.31
	RAG1/2	11p12
	WT1	11p13
	CDKN1B	12p13.1
	ETV6	12p13.2
	RB1	13q14.2
	DLEU7	13q14.3
	CREBBP	16p13.3
	CTCF	16q22.1
	16q22.1
	SUZ12	17q11.2
	NF1	17q11.2
	MYB gain	6q23.3
	10p
	NOTCH1
	FBXW7
	PTEN
	IL7R
	NRAS
	CBL
	TP53
	FLT3
	STIL-TAL1
	TLX1 (HOX11)
	TLX3 (HOX11L2)
	CALM-AF10
	SET-NUP214
	t(11;14)(p15;q11)
	t(7;14)
[truncated: 14 more columns]
