# Supplementary material for: The genomic landscape of teenage and young adult T‐cell acute lymphoblastic leukemia
Source: Cancer Med. 2021 Jun 2;10(14):4864–73. doi: 10.1002/cam4.4024 (PMC8290240; doi:10.1002/cam4.4024)
Supplement: Supplementary file 1 — Supplementary Material [file CAM4-10-4864-s001.zip › cam44024-sup-0008-Table_S_VI_Genetic_lesions_with_age-specific_incidence_patterns.xlsx]

## Sheet: Table S10
Table S VI Genetic lesions with age-sepcific incidence patterns
DNA abnormalities with significant enrichment.
STIL	Total	WT	Abnormal	p-value
	579	485	94
				0.052
P	387(67)	325(67)	62(66)
T	149(26)	119(25)	30(32)
A	43(7)	41(8)	2(2)
mSTIL	Total	WT	Abnormal
	255	236	19
				0.337
P	210(82)	192(81)	18(95)
T	44(17)	43(18)	1(5)
A	1(0)	1(0)	0(0)
STIL	Total	WT	Abnormal
	579	466	113
				0.038
P	387(67)	307(66)	80(71)
T	149(26)	118(25)	31(27)
A	43(7)	41(9)	2(2)
LEF1	Total	WT	Abnormal
	729	655	74
				0.009
P	485(67)	425(65)	60(81)
T	180(25)	167(25)	13(18)
A	64(9)	63(10)	1(1)
mLEF1	Total	WT	Abnormal
	466	447	19
				0.606
P	356(76)	341(76)	15(79)
T	88(19)	84(19)	4(21)
A	22(5)	22(5)	0(0)
LEF1	Total	WT	Abnormal
	729	643	86
				0.005
P	485(67)	416(65)	69(80)
T	180(25)	164(26)	16(19)
A	64(9)	63(10)	1(1)
ABD	Total	WT	Abnormal
	410	304	106
				<0.001
P	255(62)	198(65)	57(54)
T	113(28)	86(28)	27(25)
A	42(10)	20(7)	22(21)
CDKN2A	Total	WT	Abnormal
	901	308	593
				<0.001
P	489(54)	112(36)	377(64)
T	228(25)	90(29)	138(23)
A	184(20)	106(34)	78(13)
mCDKN2A	Total	WT	Abnormal
	477	469	8
				0.027
P	312(65)	308(66)	4(50)
T	86(18)	86(18)	0(0)
A	79(17)	75(16)	4(50)
CDKN2A	Total	WT	Abnormal
	905	308	597
				<0.001
P	489(54)	110(36)	379(63)
T	229(25)	91(30)	138(23)
A	187(21)	107(35)	80(13)
CDKN2B	Total	WT	Abnormal
	345	157	188
				0.017
P	159(46)	61(39)	98(52)
T	112(32)	53(34)	59(31)
A	74(21)	43(27)	31(16)
mCDKN2B	Total	WT	Abnormal
	342	154	0
P	102(66)	102(66)
T	31(20)	31(20)
A	21(14)	21(14)
CDKN2B	Total	WT	Abnormal
	345	157	188
				0.017
P	159(46)	61(39)	98(52)
T	112(32)	53(34)	59(31)
A	74(21)	43(27)	31(16)
mJAK3	Total	WT	Abnormal
	514	467	47
				0.011
P	398(77)	365(78)	33(70)
T	94(18)	86(18)	8(17)
A	22(4)	16(3)	6(13)
PTPN2	Total	WT	Abnormal
	463	436	27
				0.06
P	344(74)	329(75)	15(56)
T	86(19)	78(18)	8(30)
A	33(7)	29(7)	4(15)
mPTPN2	Total	WT	Abnormal
	154	152	2
				0.002
P	102(66)	102(67)	0(0)
T	31(20)	31(20)	0(0)
A	21(14)	19(13)	2(100)
PTPN2	Total	WT	Abnormal
	463	436	27
				0.06
P	344(74)	329(75)	15(56)
T	86(19)	78(18)	8(30)
A	33(7)	29(7)	4(15)
GATA3	Total	WT	Abnormal
	65	63	2
				0.205
P	54(83)	53(84)	1(50)
T	11(17)	10(16)	1(50)
A	0(0)	0(0)	0(0)
mGATA3	Total	WT	Abnormal
	386	375	11
				0.048
P	276(72)	271(72)	5(45)
T	68(18)	63(17)	5(45)
A	42(11)	41(11)	1(9)
GATA3	Total	WT	Abnormal
	386	375	11
				0.048
P	276(72)	271(72)	5(45)
T	68(18)	63(17)	5(45)
A	42(11)	41(11)	1(9)
PTEN	Total	WT	Abnormal
	812	741	71
				0.757
P	600(74)	545(74)	55(77)
T	189(23)	175(24)	14(20)
A	23(3)	21(3)	2(3)
mPTEN	Total	WT	Abnormal
	1318	1151	167
				0.005
P	868(66)	743(65)	125(75)
T	295(22)	261(23)	34(20)
A	155(12)	147(13)	8(5)
PTEN	Total	WT	Abnormal
	1379	1170	209
				0.004
P	919(67)	765(65)	154(74)
T	305(22)	260(22)	45(22)
A	155(11)	145(12)	10(5)
ETV6	Total	WT	Abnormal
	468	421	47
				0.14
P	288(62)	265(63)	23(49)
T	126(27)	108(26)	18(38)
A	54(12)	48(11)	6(13)
mETV6	Total	WT	Abnormal
	373	350	23
				<0.001
P	264(71)	257(73)	7(30)
T	67(18)	57(16)	10(43)
A	42(11)	36(10)	6(26)
ETV6	Total	WT	Abnormal
	468	404	64
				0.029
P	288(62)	258(64)	30(47)
T	126(27)	101(25)	25(39)
A	54(12)	45(11)	9(14)
PHF6	Total	WT	Abnormal
	359	331	28
				0.801
P	296(82)	274(83)	22(79)
T	62(17)	56(17)	6(21)
A	1(0)	1(0)	0(0)
mPHF6	Total	WT	Abnormal
	485	372	113
				0.005
P	273(56)	222(60)	51(45)
T	87(18)	67(18)	20(18)
A	125(26)	83(22)	42(37)
PHF6	Total	WT	Abnormal
	576	436	140
				0.016
P	347(60)	275(63)	72(51)
T	104(18)	78(18)	26(19)
A	125(22)	83(19)	42(30)
CREBBP	Total	WT	Abnormal
	475	465	10
				<0.001
P	312(66)	311(67)	1(10)
T	129(27)	125(27)	4(40)
A	34(7)	29(6)	5(50)
mCREBBP	Total	WT	Abnormal
	449	435	14
				0.248
P	344(77)	334(77)	10(71)
T	83(18)	81(19)	2(14)
A	22(5)	20(5)	2(14)
CREBBP	Total	WT	Abnormal
	515	495	20
				0.003
P	344(67)	334(67)	10(50)
T	137(27)	132(27)	5(25)
A	34(7)	29(6)	5(25)
RUNX1	Total	WT	Abnormal
	320	313	7
				<0.001
P	264(83)	261(83)	3(43)
T	55(17)	52(17)	3(43)
A	1(0)	0(0)	1(14)
mRUNX1	Total	WT	Abnormal
	463	426	37
				0.024
P	264(57)	249(58)	15(41)
T	84(18)	78(18)	6(16)
A	115(25)	99(23)	16(43)
RUNX1	Total	WT	Abnormal
	463	421	42
				0.034
P	264(57)	247(59)	17(40)
T	84(18)	76(18)	8(19)
A	115(25)	98(23)	17(40)
DNMT3A	Total	WT	Abnormal
	255	254	1
				0.898
P	210(82)	209(82)	1(100)
T	44(17)	44(17)	0(0)
A	1(0)	1(0)	0(0)
mDNMT3A	Total	WT	Abnormal
	438	415	23
				<0.001
P	242(55)	239(58)	3(13)
T	81(18)	80(19)	1(4)
A	115(26)	96(23)	19(83)
DNMT3A	Total	WT	Abnormal
	438	414	24
				<0.001
P	242(55)	238(57)	4(17)
T	81(18)	80(19)	1(4)
A	115(26)	96(23)	19(79)
DNA abnormalities without significant enrichment.
ABL1	Total	WT	Abnormal	p-value
	255	239	16
				0.841
P	210(82)	196(82)	14(88)
T	44(17)	42(18)	2(13)
A	1(0)	1(0)	0(0)
mABL1	Total	WT	Abnormal
	271	255	0
P	210(82)	210(82)
T	44(17)	44(17)
A	1(0)	1(0)
ABL1	Total	WT	Abnormal
	255	239	16
				0.841
P	210(82)	196(82)	14(88)
T	44(17)	42(18)	2(13)
A	1(0)	1(0)	0(0)
mAKT1	Total	WT	Abnormal
	299	293	6
				0.981
P	242(81)	237(81)	5(83)
T	56(19)	55(19)	1(17)
A	1(0)	1(0)	0(0)
mAKT2	Total	WT	Abnormal
	255	253	2
				0.806
P	210(82)	208(82)	2(100)
T	44(17)	44(17)	0(0)
A	1(0)	1(0)	0(0)
ARID1A	Total	WT	Abnormal
	255	251	4
				0.912
P	210(82)	207(82)	3(75)
T	44(17)	43(17)	1(25)
A	1(0)	1(0)	0(0)
mARID1A	Total	WT	Abnormal
	255	253	2
				0.806
P	210(82)	208(82)	2(100)
T	44(17)	44(17)	0(0)
A	1(0)	1(0)	0(0)
ARID1A	Total	WT	Abnormal
	255	249	6
				0.987
P	210(82)	205(82)	5(83)
T	44(17)	43(17)	1(17)
A	1(0)	1(0)	0(0)
mASXL1	Total	WT	Abnormal
	255	253	2
				0.806
P	210(82)	208(82)	2(100)
T	44(17)	44(17)	0(0)
A	1(0)	1(0)	0(0)
ASXL2	Total	WT	Abnormal
	255	254	1
				0.898
P	210(82)	209(82)	1(100)
T	44(17)	44(17)	0(0)
A	1(0)	1(0)	0(0)
mASXL2	Total	WT	Abnormal
	255	251	4
				0.217
P	210(82)	208(83)	2(50)
T	44(17)	42(17)	2(50)
A	1(0)	1(0)	0(0)
ASXL2	Total	WT	Abnormal
	255	250	5
				0.395
P	210(82)	207(83)	3(60)
T	44(17)	42(17)	2(40)
A	1(0)	1(0)	0(0)
BCOR	Total	WT	Abnormal
	255	250	5
				0.977
P	210(82)	206(82)	4(80)
T	44(17)	43(17)	1(20)
A	1(0)	1(0)	0(0)
mBCOR	Total	WT	Abnormal
	255	253	2
				0.806
P	210(82)	208(82)	2(100)
T	44(17)	44(17)	0(0)
A	1(0)	1(0)	0(0)
BCOR	Total	WT	Abnormal
	255	248	7
				0.963
P	210(82)	204(82)	6(86)
T	44(17)	43(17)	1(14)
A	1(0)	1(0)	0(0)
mBCORL1	Total	WT	Abnormal
	255	252	3
				0.757
P	210(82)	208(83)	2(67)
T	44(17)	43(17)	1(33)
A	1(0)	1(0)	0(0)
BCL11B	Total	WT	Abnormal
	255	244	11
				0.975
P	210(82)	201(82)	9(82)
T	44(17)	42(17)	2(18)
A	1(0)	1(0)	0(0)
mBCL11B	Total	WT	Abnormal
	426	390	36
				0.542
P	308(72)	280(72)	28(78)
T	76(18)	72(18)	4(11)
A	42(10)	38(10)	4(11)
BCL11B	Total	WT	Abnormal
	426	380	46
				0.61
P	308(72)	272(72)	36(78)
T	76(18)	70(18)	6(13)
A	42(10)	38(10)	4(9)
BAZ1A	Total	WT	Abnormal
	255	251	4
				0.912
P	210(82)	207(82)	3(75)
T	44(17)	43(17)	1(25)
A	1(0)	1(0)	0(0)
mBAZ1A	Total	WT	Abnormal
	255	252	3
				0.757
P	210(82)	208(83)	2(67)
T	44(17)	43(17)	1(33)
A	1(0)	1(0)	0(0)
BAZ1A	Total	WT	Abnormal
	255	248	7
				0.717
P	210(82)	205(83)	5(71)
T	44(17)	42(17)	2(29)
A	1(0)	1(0)	0(0)
BNC2/ORF93	Total	WT	Abnormal
	51	46	5
				0.739
P	50(98)	45(98)	5(100)
T	1(2)	1(2)	0(0)
A	0(0)	0(0)	0(0)
mBRAF	Total	WT	Abnormal
	320	316	4
				0.651
P	264(83)	260(82)	4(100)
T	55(17)	55(17)	0(0)
A	1(0)	1(0)	0(0)
mCBL	Total	WT	Abnormal
	17	16	1
				0
P	17(100)	16(100)	1(100)
T	0(0)	0(0)	0(0)
A	0(0)	0(0)	0(0)
CDKN1B	Total	WT	Abnormal
	534	487	47
				0.167
P	357(67)	331(68)	26(55)
T	143(27)	125(26)	18(38)
A	34(6)	31(6)	3(6)
mCDKN1B	Total	WT	Abnormal
	409	403	6
				0.466
P	312(76)	308(76)	4(67)
T	75(18)	74(18)	1(17)
A	22(5)	21(5)	1(17)
CDKN1B	Total	WT	Abnormal
	534	481	53
				0.239
P	357(67)	327(68)	30(57)
T	143(27)	124(26)	19(36)
A	34(6)	30(6)	4(8)
CASP8AP2	Total	WT	Abnormal
	157	142	15
				0.641
P	74(47)	68(48)	6(40)
T	71(45)	64(45)	7(47)
A	12(8)	10(7)	2(13)
CREB5	Total	WT	Abnormal
	131	123	8
				0.653
P	10(8)	10(8)	0(0)
T	68(52)	63(51)	5(63)
A	53(40)	50(41)	3(38)
CCND3	Total	WT	Abnormal
	255	254	1
				0.898
P	210(82)	209(82)	1(100)
T	44(17)	44(17)	0(0)
A	1(0)	1(0)	0(0)
mCCND3	Total	WT	Abnormal
	268	252	16
				0.863
P	222(83)	208(83)	14(88)
T	45(17)	43(17)	2(13)
A	1(0)	1(0)	0(0)
CCND3	Total	WT	Abnormal
	268	251	17
				0.817
P	222(83)	207(82)	15(88)
T	45(17)	43(17)	2(12)
A	1(0)	1(0)	0(0)
mCDKN2C	Total	WT	Abnormal
	255	254	1
				0.898
P	210(82)	209(82)	1(100)
T	44(17)	44(17)	0(0)
A	1(0)	1(0)	0(0)
mCASP8	Total	WT	Abnormal
	255	254	1
				0.898
P	210(82)	209(82)	1(100)
T	44(17)	44(17)	0(0)
A	1(0)	1(0)	0(0)
mCNOT3	Total	WT	Abnormal
	255	246	9
				0.425
P	210(82)	204(83)	6(67)
T	44(17)	41(17)	3(33)
A	1(0)	1(0)	0(0)
CTCF	Total	WT	Abnormal
	628	599	29
				0.95
P	406(65)	388(65)	18(62)
T	158(25)	150(25)	8(28)
A	64(10)	61(10)	3(10)
mCTCF	Total	WT	Abnormal
	474	455	19
				0.172
P	366(77)	348(76)	18(95)
T	86(18)	85(19)	1(5)
A	22(5)	22(5)	0(0)
CTCF	Total	WT	Abnormal
	628	583	45
				0.282
P	406(65)	372(64)	34(76)
T	158(25)	150(26)	8(18)
A	64(10)	61(10)	3(7)
mCUX1	Total	WT	Abnormal
	255	254	1
				0.898
P	210(82)	209(82)	1(100)
T	44(17)	44(17)	0(0)
A	1(0)	1(0)	0(0)
mCXXC1	Total	WT	Abnormal
	255	252	3
				0.757
P	210(82)	208(83)	2(67)
T	44(17)	43(17)	1(33)
A	1(0)	1(0)	0(0)
DNMT1	Total	WT	Abnormal
	255	254	1
				0.898
P	210(82)	209(82)	1(100)
T	44(17)	44(17)	0(0)
A	1(0)	1(0)	0(0)
mDNMT1	Total	WT	Abnormal
	255	253	2
				0.806
P	210(82)	208(82)	2(100)
T	44(17)	44(17)	0(0)
A	1(0)	1(0)	0(0)
DNMT1	Total	WT	Abnormal
	255	252	3
				0.722
P	210(82)	207(82)	3(100)
T	44(17)	44(17)	0(0)
A	1(0)	1(0)	0(0)
mDICER1	Total	WT	Abnormal
	255	254	1
				0.898
P	210(82)	209(82)	1(100)
T	44(17)	44(17)	0(0)
A	1(0)	1(0)	0(0)
DLEU7	Total	WT	Abnormal
	131	124	7
				0.757
P	10(8)	9(7)	1(14)
T	68(52)	65(52)	3(43)
A	53(40)	50(40)	3(43)
mDMBT1	Total	WT	Abnormal
	255	252	3
				0.757
P	210(82)	208(83)	2(67)
T	44(17)	43(17)	1(33)
A	1(0)	1(0)	0(0)
mDDX3X	Total	WT	Abnormal
	255	252	3
				0.722
P	210(82)	207(82)	3(100)
T	44(17)	44(17)	0(0)
A	1(0)	1(0)	0(0)
mDDX39B	Total	WT	Abnormal
	255	252	3
				0.757
P	210(82)	208(83)	2(67)
T	44(17)	43(17)	1(33)
A	1(0)	1(0)	0(0)
mDHX15	Total	WT	Abnormal
	255	251	4
				0.912
P	210(82)	207(82)	3(75)
T	44(17)	43(17)	1(25)
A	1(0)	1(0)	0(0)
DLEU1	Total	WT	Abnormal
	255	246	9
				0.908
P	210(82)	203(83)	7(78)
T	44(17)	42(17)	2(22)
A	1(0)	1(0)	0(0)
mDCLRE1C	Total	WT	Abnormal
	65	64	1
				0.649
P	54(83)	53(83)	1(100)
T	11(17)	11(17)	0(0)
A	0(0)	0(0)	0(0)
DNM2	Total	WT	Abnormal
	320	310	10
				0.813
P	264(83)	255(82)	9(90)
T	55(17)	54(17)	1(10)
A	1(0)	1(0)	0(0)
mDNM2	Total	WT	Abnormal
	373	329	44
				0.999
P	264(71)	233(71)	31(70)
T	67(18)	59(18)	8(18)
A	42(11)	37(11)	5(11)
DNM2	Total	WT	Abnormal
	373	319	54
				0.827
P	264(71)	224(70)	40(74)
T	67(18)	58(18)	9(17)
A	42(11)	37(12)	5(9)
mECT2L	Total	WT	Abnormal
	65	60	5
				0.152
P	54(83)	51(85)	3(60)
T	11(17)	9(15)	2(40)
A	0(0)	0(0)	0(0)
EED	Total	WT	Abnormal
	320	307	13
				0.634
P	264(83)	252(82)	12(92)
T	55(17)	54(18)	1(8)
A	1(0)	1(0)	0(0)
mEED	Total	WT	Abnormal
	320	315	5
				0.393
P	264(83)	261(83)	3(60)
T	55(17)	53(17)	2(40)
A	1(0)	1(0)	0(0)
EED	Total	WT	Abnormal
	320	303	17
				0.805
P	264(83)	249(82)	15(88)
T	55(17)	53(17)	2(12)
A	1(0)	1(0)	0(0)
mEP300	Total	WT	Abnormal
	320	317	3
				0.755
P	264(83)	262(83)	2(67)
T	55(17)	54(17)	1(33)
A	1(0)	1(0)	0(0)
EBF1	Total	WT	Abnormal
	175	165	10
				0.678
P	47(27)	44(27)	3(30)
T	75(43)	72(44)	3(30)
A	53(30)	49(30)	4(40)
ELF1	Total	WT	Abnormal
	44	42	2
				0.529
P	37(84)	35(83)	2(100)
T	7(16)	7(17)	0(0)
A	0(0)	0(0)	0(0)
mERG	Total	WT	Abnormal
	255	252	3
				0.722
P	210(82)	207(82)	3(100)
T	44(17)	44(17)	0(0)
A	1(0)	1(0)	0(0)
EWSR1	Total	WT	Abnormal
	255	254	1
				0.09
P	210(82)	210(83)	0(0)
T	44(17)	43(17)	1(100)
A	1(0)	1(0)	0(0)
mEWSR1	Total	WT	Abnormal
	255	254	1
				0.898
P	210(82)	209(82)	1(100)
T	44(17)	44(17)	0(0)
A	1(0)	1(0)	0(0)
EWSR1	Total	WT	Abnormal
	255	253	2
				0.468
P	210(82)	209(83)	1(50)
T	44(17)	43(17)	1(50)
A	1(0)	1(0)	0(0)
EZH2	Total	WT	Abnormal
	333	327	6
				0.548
P	276(83)	272(83)	4(67)
T	56(17)	54(17)	2(33)
A	1(0)	1(0)	0(0)
mEZH2	Total	WT	Abnormal
	413	389	24
				0.167
P	296(72)	282(72)	14(58)
T	75(18)	70(18)	5(21)
A	42(10)	37(10)	5(21)
EZH2	Total	WT	Abnormal
	426	398	28
				0.257
P	308(72)	291(73)	17(61)
T	76(18)	70(18)	6(21)
A	42(10)	37(9)	5(18)
FBXW7	Total	WT	Abnormal
	614	599	15
				0.89
P	394(64)	384(64)	10(67)
T	156(25)	152(25)	4(27)
A	64(10)	63(11)	1(7)
mFBXW7	Total	WT	Abnormal
	1110	904	206
				0.51
P	621(56)	499(55)	122(59)
T	280(25)	234(26)	46(22)
A	209(19)	171(19)	38(18)
mFBXO28	Total	WT	Abnormal
	255	252	3
				0.757
P	210(82)	208(83)	2(67)
T	44(17)	43(17)	1(33)
A	1(0)	1(0)	0(0)
mFAT1	Total	WT	Abnormal
	255	251	4
				0.217
P	210(82)	208(83)	2(50)
T	44(17)	42(17)	2(50)
A	1(0)	1(0)	0(0)
mFLT3	Total	WT	Abnormal
	664	634	30
				0.35
P	366(55)	350(55)	16(53)
T	161(24)	156(25)	5(17)
A	137(21)	128(20)	9(30)
mHIST1H1B	Total	WT	Abnormal
	65	64	1
				0.649
P	54(83)	53(83)	1(100)
T	11(17)	11(17)	0(0)
A	0(0)	0(0)	0(0)
mHNRNPA1	Total	WT	Abnormal
	65	64	1
				0.649
P	54(83)	53(83)	1(100)
T	11(17)	11(17)	0(0)
A	0(0)	0(0)	0(0)
mHNRNPR	Total	WT	Abnormal
	65	64	1
				0.649
P	54(83)	53(83)	1(100)
T	11(17)	11(17)	0(0)
A	0(0)	0(0)	0(0)
mHUWE1	Total	WT	Abnormal
	255	250	5
				0.395
P	210(82)	207(83)	3(60)
T	44(17)	42(17)	2(40)
A	1(0)	1(0)	0(0)
mIDH1	Total	WT	Abnormal
	53	52	1
				0.585
P	12(23)	12(23)	0(0)
T	41(77)	40(77)	1(100)
A	0(0)	0(0)	0(0)
mIDH2	Total	WT	Abnormal
	255	254	1
				0.09
P	210(82)	210(83)	0(0)
T	44(17)	43(17)	1(100)
A	1(0)	1(0)	0(0)
mIL7R	Total	WT	Abnormal
	619	570	49
				0.173
P	378(61)	351(62)	27(55)
T	176(28)	163(29)	13(27)
A	65(11)	56(10)	9(18)
mIKZF1	Total	WT	Abnormal
	474	467	7
				0.469
P	366(77)	361(77)	5(71)
T	86(18)	85(18)	1(14)
A	22(5)	21(4)	1(14)
IKZF1	Total	WT	Abnormal
	648	626	22
				0.465
P	410(63)	398(64)	12(55)
T	163(25)	155(25)	8(36)
A	75(12)	73(12)	2(9)
IKZF1	Total	WT	Abnormal
	648	620	28
				0.684
P	410(63)	394(64)	16(57)
T	163(25)	154(25)	9(32)
A	75(12)	72(12)	3(11)
IKZF2	Total	WT	Abnormal
	255	254	1
				0.09
P	210(82)	210(83)	0(0)
T	44(17)	43(17)	1(100)
A	1(0)	1(0)	0(0)
mIKZF2	Total	WT	Abnormal
	255	253	2
				0.468
P	210(82)	209(83)	1(50)
T	44(17)	43(17)	1(50)
A	1(0)	1(0)	0(0)
IKZF2	Total	WT	Abnormal
	255	253	2
				0.468
P	210(82)	209(83)	1(50)
T	44(17)	43(17)	1(50)
A	1(0)	1(0)	0(0)
mIKZF5	Total	WT	Abnormal
	255	254	1
				0.09
P	210(82)	210(83)	0(0)
T	44(17)	43(17)	1(100)
A	1(0)	1(0)	0(0)
mJAK1	Total	WT	Abnormal
	514	495	19
				0.598
P	398(77)	382(77)	16(84)
T	94(18)	91(18)	3(16)
A	22(4)	22(4)	0(0)
mJAK2	Total	WT	Abnormal
	409	406	3
				0.083
P	312(76)	310(76)	2(67)
T	75(18)	75(18)	0(0)
A	22(5)	21(5)	1(33)
mKDM3A	Total	WT	Abnormal
	255	254	1
				0.898
P	210(82)	209(82)	1(100)
T	44(17)	44(17)	0(0)
A	1(0)	1(0)	0(0)
mKDM3B	Total	WT	Abnormal
	255	254	1
				0.898
P	210(82)	209(82)	1(100)
T	44(17)	44(17)	0(0)
A	1(0)	1(0)	0(0)
KDM6A	Total	WT	Abnormal
	255	247	8
				0.83
P	210(82)	204(83)	6(75)
T	44(17)	42(17)	2(25)
A	1(0)	1(0)	0(0)
mKDM6A	Total	WT	Abnormal
	255	242	13
				0.409
P	210(82)	201(83)	9(69)
T	44(17)	40(17)	4(31)
A	1(0)	1(0)	0(0)
KDM6A	Total	WT	Abnormal
	255	234	21
				0.346
P	210(82)	195(83)	15(71)
T	44(17)	38(16)	6(29)
A	1(0)	1(0)	0(0)
KMT2A	Total	WT	Abnormal
	255	249	6
				0.987
P	210(82)	205(82)	5(83)
T	44(17)	43(17)	1(17)
A	1(0)	1(0)	0(0)
mKMT2A	Total	WT	Abnormal
	255	250	5
				0.395
P	210(82)	207(83)	3(60)
T	44(17)	42(17)	2(40)
A	1(0)	1(0)	0(0)
KMT2A	Total	WT	Abnormal
	255	245	10
				0.545
P	210(82)	203(83)	7(70)
T	44(17)	41(17)	3(30)
A	1(0)	1(0)	0(0)
mKMT2C	Total	WT	Abnormal
	255	250	5
				0.977
P	210(82)	206(82)	4(80)
T	44(17)	43(17)	1(20)
A	1(0)	1(0)	0(0)
mKMT2D	Total	WT	Abnormal
	255	249	6
				0.518
P	210(82)	204(82)	6(100)
T	44(17)	44(18)	0(0)
A	1(0)	1(0)	0(0)
KIT	Total	WT	Abnormal
	255	254	1
				0.898
P	210(82)	209(82)	1(100)
T	44(17)	44(17)	0(0)
A	1(0)	1(0)	0(0)
mKIT	Total	WT	Abnormal
	255	254	1
				0.898
P	210(82)	209(82)	1(100)
T	44(17)	44(17)	0(0)
A	1(0)	1(0)	0(0)
KIT	Total	WT	Abnormal
	255	254	1
				0.898
P	210(82)	209(82)	1(100)
T	44(17)	44(17)	0(0)
A	1(0)	1(0)	0(0)
mKRAS	Total	WT	Abnormal
	557	543	14
				0.158
P	443(80)	429(79)	14(100)
T	96(17)	96(18)	0(0)
A	18(3)	18(3)	0(0)
LMO2	Total	WT	Abnormal
	346	335	11
				0.686
P	284(82)	276(82)	8(73)
T	61(18)	58(17)	3(27)
A	1(0)	1(0)	0(0)
mLMO2	Total	WT	Abnormal
	266	255	0
P	210(82)	210(82)
T	44(17)	44(17)
A	1(0)	1(0)
LMO2	Total	WT	Abnormal
	346	335	11
				0.686
P	284(82)	276(82)	8(73)
T	61(18)	58(17)	3(27)
A	1(0)	1(0)	0(0)
MBNL1	Total	WT	Abnormal
	51	44	7
				0.687
P	50(98)	43(98)	7(100)
T	1(2)	1(2)	0(0)
A	0(0)	0(0)	0(0)
MGA	Total	WT	Abnormal
	255	254	1
				0.09
P	210(82)	210(83)	0(0)
T	44(17)	43(17)	1(100)
A	1(0)	1(0)	0(0)
mMGA	Total	WT	Abnormal
	255	252	3
				0.722
P	210(82)	207(82)	3(100)
T	44(17)	44(17)	0(0)
A	1(0)	1(0)	0(0)
MGA	Total	WT	Abnormal
	255	251	4
				0.912
P	210(82)	207(82)	3(75)
T	44(17)	43(17)	1(25)
A	1(0)	1(0)	0(0)
MLLT3	Total	WT	Abnormal
	175	130	45
				0.357
P	91(52)	66(51)	25(56)
T	72(41)	53(41)	19(42)
A	12(7)	11(8)	1(2)
MLL5	Total	WT	Abnormal
	255	254	1
				0.898
P	210(82)	209(82)	1(100)
T	44(17)	44(17)	0(0)
A	1(0)	1(0)	0(0)
mMLL5	Total	WT	Abnormal
	255	252	3
				0.757
P	210(82)	208(83)	2(67)
T	44(17)	43(17)	1(33)
A	1(0)	1(0)	0(0)
MLL5	Total	WT	Abnormal
	255	251	4
				0.912
P	210(82)	207(82)	3(75)
T	44(17)	43(17)	1(25)
A	1(0)	1(0)	0(0)
MYB	Total	WT	Abnormal
	579	516	63
				0.393
P	387(67)	342(66)	45(71)
T	149(26)	137(27)	12(19)
A	43(7)	37(7)	6(10)
mMYB	Total	WT	Abnormal
	255	243	12
				0.683
P	210(82)	199(82)	11(92)
T	44(17)	43(18)	1(8)
A	1(0)	1(0)	0(0)
MYB	Total	WT	Abnormal
	579	506	73
				0.253
P	387(67)	333(66)	54(74)
T	149(26)	136(27)	13(18)
A	43(7)	37(7)	6(8)
MYC	Total	WT	Abnormal
	255	224	31
				0.663
P	210(82)	186(83)	24(77)
T	44(17)	37(17)	7(23)
A	1(0)	1(0)	0(0)
mMYC	Total	WT	Abnormal
	255	254	1
				0.898
P	210(82)	209(82)	1(100)
T	44(17)	44(17)	0(0)
A	1(0)	1(0)	0(0)
MYC	Total	WT	Abnormal
	255	223	32
				0.713
P	210(82)	185(83)	25(78)
T	44(17)	37(17)	7(22)
A	1(0)	1(0)	0(0)
mMED12	Total	WT	Abnormal
	255	248	7
				0.963
P	210(82)	204(82)	6(86)
T	44(17)	43(17)	1(14)
A	1(0)	1(0)	0(0)
mMYCN	Total	WT	Abnormal
	255	249	6
				0.987
P	210(82)	205(82)	5(83)
T	44(17)	43(17)	1(17)
A	1(0)	1(0)	0(0)
NCOR1	Total	WT	Abnormal
	255	250	5
				0.579
P	210(82)	205(82)	5(100)
T	44(17)	44(18)	0(0)
A	1(0)	1(0)	0(0)
mNCOR1	Total	WT	Abnormal
	255	253	2
				0.806
P	210(82)	208(82)	2(100)
T	44(17)	44(17)	0(0)
A	1(0)	1(0)	0(0)
NCOR1	Total	WT	Abnormal
	255	248	7
				0.462
P	210(82)	203(82)	7(100)
T	44(17)	44(18)	0(0)
A	1(0)	1(0)	0(0)
NF1	Total	WT	Abnormal
	657	638	19
				0.449
P	429(65)	419(66)	10(53)
T	164(25)	157(25)	7(37)
A	64(10)	62(10)	2(11)
mNF1	Total	WT	Abnormal
	474	467	7
				0.469
P	366(77)	361(77)	5(71)
T	86(18)	85(18)	1(14)
A	22(5)	21(4)	1(14)
NF1	Total	WT	Abnormal
	657	633	24
				0.505
P	429(65)	416(66)	13(54)
T	164(25)	156(25)	8(33)
A	64(10)	61(10)	3(13)
NKX2-1	Total	WT	Abnormal
	255	250	5
				0.977
P	210(82)	206(82)	4(80)
T	44(17)	43(17)	1(20)
A	1(0)	1(0)	0(0)
mNKX2-1	Total	WT	Abnormal
	260	255	0
P	210(82)	210(82)
T	44(17)	44(17)
A	1(0)	1(0)
NKX2-1	Total	WT	Abnormal
	255	250	5
				0.977
P	210(82)	206(82)	4(80)
T	44(17)	43(17)	1(20)
A	1(0)	1(0)	0(0)
mNPM1	Total	WT	Abnormal
	104	90	0
P	17(19)	17(19)
T	73(81)	73(81)
A	0(0)	0(0)
mNRAS	Total	WT	Abnormal
	753	688	65
				0.085
P	519(69)	477(69)	42(65)
T	174(23)	153(22)	21(32)
A	60(8)	58(8)	2(3)
NR3C1	Total	WT	Abnormal
	369	355	14
				0.717
P	181(49)	175(49)	6(43)
T	114(31)	110(31)	4(29)
A	74(20)	70(20)	4(29)
NR3C2	Total	WT	Abnormal
	169	167	2
				0.533
P	102(60)	101(60)	1(50)
T	35(21)	34(20)	1(50)
A	32(19)	32(19)	0(0)
mNR3C2	Total	WT	Abnormal
	156	154	0
P	102(66)	102(66)
T	31(20)	31(20)
A	21(14)	21(14)
NR3C2	Total	WT	Abnormal
	169	167	2
				0.533
P	102(60)	101(60)	1(50)
T	35(21)	34(20)	1(50)
A	32(19)	32(19)	0(0)
mNSD1	Total	WT	Abnormal
	255	253	2
				0.806
P	210(82)	208(82)	2(100)
T	44(17)	44(17)	0(0)
A	1(0)	1(0)	0(0)
NUP214-ABL1	Total	WT	Abnormal
	131	128	3
				0.695
P	66(50)	64(50)	2(67)
T	24(18)	24(19)	0(0)
A	41(31)	40(31)	1(33)
NOTCH1	Total	WT	Abnormal
	255	250	5
				<0.001
P	210(82)	208(83)	2(40)
T	44(17)	42(17)	2(40)
A	1(0)	0(0)	1(20)
mNOTCH1	Total	WT	Abnormal
	990	383	607
				0.532
P	546(55)	210(55)	336(55)
T	255(26)	105(27)	150(25)
A	189(19)	68(18)	121(20)
NOTCH1	Total	WT	Abnormal
	990	382	608
				0.526
P	546(55)	209(55)	337(55)
T	255(26)	105(27)	150(25)
A	189(19)	68(18)	121(20)
mPIK3CD	Total	WT	Abnormal
	255	250	5
				0.977
P	210(82)	206(82)	4(80)
T	44(17)	43(17)	1(20)
A	1(0)	1(0)	0(0)
PIK3CA	Total	WT	Abnormal
	255	253	2
				0.806
P	210(82)	208(82)	2(100)
T	44(17)	44(17)	0(0)
A	1(0)	1(0)	0(0)
mPIK3CA	Total	WT	Abnormal
	339	333	6
				0.144
P	274(81)	271(81)	3(50)
T	64(19)	61(18)	3(50)
A	1(0)	1(0)	0(0)
PIK3CA	Total	WT	Abnormal
	339	331	8
				0.393
P	274(81)	269(81)	5(63)
T	64(19)	61(18)	3(38)
A	1(0)	1(0)	0(0)
mPIK3R1	Total	WT	Abnormal
	299	281	18
				0.899
P	242(81)	228(81)	14(78)
T	56(19)	52(19)	4(22)
A	1(0)	1(0)	0(0)
mPIK3C2B	Total	WT	Abnormal
	255	254	1
				<0.001
P	210(82)	210(83)	0(0)
T	44(17)	44(17)	0(0)
A	1(0)	0(0)	1(100)
PTPN11	Total	WT	Abnormal
	156	154	0
P	102(66)	102(66)
T	31(20)	31(20)
A	21(14)	21(14)
mPTPN11	Total	WT	Abnormal
	409	406	3
				0.752
P	312(76)	310(76)	2(67)
T	75(18)	74(18)	1(33)
A	22(5)	22(5)	0(0)
PTPN11	Total	WT	Abnormal
	409	406	3
				0.752
P	312(76)	310(76)	2(67)
T	75(18)	74(18)	1(33)
A	22(5)	22(5)	0(0)
PTPRC	Total	WT	Abnormal
	154	152	2
				0.534
P	102(66)	101(66)	1(50)
T	31(20)	30(20)	1(50)
A	21(14)	21(14)	0(0)
mPTPRC	Total	WT	Abnormal
	154	151	3
				0.045
P	102(66)	102(68)	0(0)
T	31(20)	29(19)	2(67)
A	21(14)	20(13)	1(33)
PTPRC	Total	WT	Abnormal
	154	150	4
				0.196
P	102(66)	101(67)	1(25)
T	31(20)	29(19)	2(50)
A	21(14)	20(13)	1(25)
PTPRD	Total	WT	Abnormal
	310	293	17
				0.237
P	144(46)	136(46)	8(47)
T	103(33)	95(32)	8(47)
A	63(20)	62(21)	1(6)
mPTPRD	Total	WT	Abnormal
	154	149	5
				0.912
P	102(66)	99(66)	3(60)
T	31(20)	30(20)	1(20)
A	21(14)	20(13)	1(20)
PTPRD	Total	WT	Abnormal
	310	290	20
				0.479
P	144(46)	134(46)	10(50)
T	103(33)	95(33)	8(40)
A	63(20)	61(21)	2(10)
RAG1,2	Total	WT	Abnormal
	188	182	6
				0.802
P	59(31)	57(31)	2(33)
T	76(40)	73(40)	3(50)
A	53(28)	52(29)	1(17)
RB1	Total	WT	Abnormal
	720	664	56
				0.434
P	477(66)	437(66)	40(71)
T	179(25)	169(25)	10(18)
A	64(9)	58(9)	6(11)
mRB1	Total	WT	Abnormal
	409	406	3
				0.625
P	312(76)	309(76)	3(100)
T	75(18)	75(18)	0(0)
A	22(5)	22(5)	0(0)
RB1	Total	WT	Abnormal
	720	663	57
				0.402
P	477(66)	436(66)	41(72)
T	179(25)	169(25)	10(18)
A	64(9)	58(9)	6(11)
mRBBP4	Total	WT	Abnormal
	255	252	3
				0.722
P	210(82)	207(82)	3(100)
T	44(17)	44(17)	0(0)
A	1(0)	1(0)	0(0)
mRELN	Total	WT	Abnormal
	65	60	5
				0.294
P	54(83)	49(82)	5(100)
T	11(17)	11(18)	0(0)
A	0(0)	0(0)	0(0)
mRPL10	Total	WT	Abnormal
	255	239	16
				0.161
P	210(82)	194(81)	16(100)
T	44(17)	44(18)	0(0)
A	1(0)	1(0)	0(0)
RPL22	Total	WT	Abnormal
	255	244	11
				0.227
P	210(82)	203(83)	7(64)
T	44(17)	40(16)	4(36)
A	1(0)	1(0)	0(0)
mRPL22	Total	WT	Abnormal
	255	252	3
				0.722
P	210(82)	207(82)	3(100)
T	44(17)	44(17)	0(0)
A	1(0)	1(0)	0(0)
RPL22	Total	WT	Abnormal
	255	241	14
				0.504
P	210(82)	200(83)	10(71)
T	44(17)	40(17)	4(29)
A	1(0)	1(0)	0(0)
RPL5	Total	WT	Abnormal
	255	253	2
				0.806
P	210(82)	208(82)	2(100)
T	44(17)	44(17)	0(0)
A	1(0)	1(0)	0(0)
mRPL5	Total	WT	Abnormal
	255	249	6
				0.569
P	210(82)	206(83)	4(67)
T	44(17)	42(17)	2(33)
A	1(0)	1(0)	0(0)
RPL5	Total	WT	Abnormal
	255	247	8
				0.83
P	210(82)	204(83)	6(75)
T	44(17)	42(17)	2(25)
A	1(0)	1(0)	0(0)
mSATB1	Total	WT	Abnormal
	255	251	4
				0.912
P	210(82)	207(82)	3(75)
T	44(17)	43(17)	1(25)
A	1(0)	1(0)	0(0)
mSESN3	Total	WT	Abnormal
	255	253	2
				0.806
P	210(82)	208(82)	2(100)
T	44(17)	44(17)	0(0)
A	1(0)	1(0)	0(0)
mSETD2	Total	WT	Abnormal
	255	251	4
				0.217
P	210(82)	208(83)	2(50)
T	44(17)	42(17)	2(50)
A	1(0)	1(0)	0(0)
SET-NUP214	Total	WT	Abnormal
	195	189	6
				0.887
P	74(38)	72(38)	2(33)
T	79(41)	76(40)	3(50)
A	42(22)	41(22)	1(17)
SH2B3	Total	WT	Abnormal
	320	318	2
				0.467
P	264(83)	263(83)	1(50)
T	55(17)	54(17)	1(50)
A	1(0)	1(0)	0(0)
mSH2B3	Total	WT	Abnormal
	333	328	5
				0.975
P	276(83)	272(83)	4(80)
T	56(17)	55(17)	1(20)
A	1(0)	1(0)	0(0)
SH2B3	Total	WT	Abnormal
	333	327	6
				0.548
P	276(83)	272(83)	4(67)
T	56(17)	54(17)	2(33)
A	1(0)	1(0)	0(0)
SMARCA4	Total	WT	Abnormal
	255	249	6
				0.987
P	210(82)	205(82)	5(83)
T	44(17)	43(17)	1(17)
A	1(0)	1(0)	0(0)
mSMARCA4	Total	WT	Abnormal
	255	248	7
				0.963
P	210(82)	204(82)	6(86)
T	44(17)	43(17)	1(14)
A	1(0)	1(0)	0(0)
SMARCA4	Total	WT	Abnormal
	255	242	13
				0.956
P	210(82)	199(82)	11(85)
T	44(17)	42(17)	2(15)
A	1(0)	1(0)	0(0)
mSP140L	Total	WT	Abnormal
	255	252	3
				0.722
P	210(82)	207(82)	3(100)
T	44(17)	44(17)	0(0)
A	1(0)	1(0)	0(0)
STAT5B	Total	WT	Abnormal
	255	254	1
				0.898
P	210(82)	209(82)	1(100)
T	44(17)	44(17)	0(0)
A	1(0)	1(0)	0(0)
mSTAT5B	Total	WT	Abnormal
	268	256	12
				0.705
P	222(83)	211(82)	11(92)
T	45(17)	44(17)	1(8)
A	1(0)	1(0)	0(0)
STAT5B	Total	WT	Abnormal
	268	255	13
				0.646
P	222(83)	210(82)	12(92)
T	45(17)	44(17)	1(8)
A	1(0)	1(0)	0(0)
mSUPT5H	Total	WT	Abnormal
	255	251	4
				0.217
P	210(82)	208(83)	2(50)
T	44(17)	42(17)	2(50)
A	1(0)	1(0)	0(0)
mSF3B1	Total	WT	Abnormal
	255	253	2
				0.468
P	210(82)	209(83)	1(50)
T	44(17)	43(17)	1(50)
A	1(0)	1(0)	0(0)
SUZ12	Total	WT	Abnormal
	591	571	20
				0.057
P	378(64)	367(64)	11(55)
T	149(25)	140(25)	9(45)
A	64(11)	64(11)	0(0)
mSUZ12	Total	WT	Abnormal
	527	506	21
				0.798
P	366(69)	352(70)	14(67)
T	98(19)	93(18)	5(24)
A	63(12)	61(12)	2(10)
SUZ12	Total	WT	Abnormal
	591	555	36
				0.225
P	378(64)	357(64)	21(58)
T	149(25)	136(25)	13(36)
A	64(11)	62(11)	2(6)
TCF7	Total	WT	Abnormal
	255	244	11
				0.975
P	210(82)	201(82)	9(82)
T	44(17)	42(17)	2(18)
A	1(0)	1(0)	0(0)
mTCF7	Total	WT	Abnormal
	255	254	1
				0.898
P	210(82)	209(82)	1(100)
T	44(17)	44(17)	0(0)
A	1(0)	1(0)	0(0)
TCF7	Total	WT	Abnormal
	255	243	12
				0.974
P	210(82)	200(82)	10(83)
T	44(17)	42(17)	2(17)
A	1(0)	1(0)	0(0)
TOX	Total	WT	Abnormal
	95	94	1
				0.714
P	37(39)	37(39)	0(0)
T	57(60)	56(60)	1(100)
A	1(1)	1(1)	0(0)
TP53	Total	WT	Abnormal
	154	153	1
				0.774
P	102(66)	101(66)	1(100)
T	31(20)	31(20)	0(0)
A	21(14)	21(14)	0(0)
mTP53	Total	WT	Abnormal
	457	452	5
				0.229
P	312(68)	310(69)	2(40)
T	122(27)	119(26)	3(60)
A	23(5)	23(5)	0(0)
TP53	Total	WT	Abnormal
	457	452	5
				0.229
P	312(68)	310(69)	2(40)
T	122(27)	119(26)	3(60)
A	23(5)	23(5)	0(0)
TP73	Total	WT	Abnormal
	15	14	1
				0.533
P	4(27)	4(29)	0(0)
T	11(73)	10(71)	1(100)
A	0(0)	0(0)	0(0)
mTRRAP	Total	WT	Abnormal
	255	254	1
				0.898
P	210(82)	209(82)	1(100)
T	44(17)	44(17)	0(0)
A	1(0)	1(0)	0(0)
mTSPYL2	Total	WT	Abnormal
	255	251	4
				0.647
P	210(82)	206(82)	4(100)
T	44(17)	44(18)	0(0)
A	1(0)	1(0)	0(0)
mU2AF1	Total	WT	Abnormal
	255	251	4
				0.647
P	210(82)	206(82)	4(100)
T	44(17)	44(18)	0(0)
A	1(0)	1(0)	0(0)
USP7	Total	WT	Abnormal
	255	254	1
				0.898
P	210(82)	209(82)	1(100)
T	44(17)	44(17)	0(0)
A	1(0)	1(0)	0(0)
mUSP7	Total	WT	Abnormal
	255	224	31
				0.663
P	210(82)	186(83)	24(77)
T	44(17)	37(17)	7(23)
A	1(0)	1(0)	0(0)
USP7	Total	WT	Abnormal
	255	223	32
				0.713
P	210(82)	185(83)	25(78)
T	44(17)	37(17)	7(22)
A	1(0)	1(0)	0(0)
mUSP9X	Total	WT	Abnormal
	255	248	7
				0.963
P	210(82)	204(82)	6(86)
T	44(17)	43(17)	1(14)
A	1(0)	1(0)	0(0)
UBE2I	Total	WT	Abnormal
	255	253	2
				0.468
P	210(82)	209(83)	1(50)
T	44(17)	43(17)	1(50)
A	1(0)	1(0)	0(0)
mUBE2I	Total	WT	Abnormal
	255	252	3
				0.757
P	210(82)	208(83)	2(67)
T	44(17)	43(17)	1(33)
A	1(0)	1(0)	0(0)
UBE2I	Total	WT	Abnormal
	255	250	5
				0.395
P	210(82)	207(83)	3(60)
T	44(17)	42(17)	2(40)
A	1(0)	1(0)	0(0)
mUTY	Total	WT	Abnormal
	255	254	1
				0.09
P	210(82)	210(83)	0(0)
T	44(17)	43(17)	1(100)
A	1(0)	1(0)	0(0)
WAC	Total	WT	Abnormal
	255	246	9
				0.425
P	210(82)	204(83)	6(67)
T	44(17)	41(17)	3(33)
A	1(0)	1(0)	0(0)
mWHSC1	Total	WT	Abnormal
	255	253	2
				0.468
P	210(82)	209(83)	1(50)
T	44(17)	43(17)	1(50)
A	1(0)	1(0)	0(0)
WT1	Total	WT	Abnormal
	669	639	30
				0.894
P	426(64)	408(64)	18(60)
T	168(25)	160(25)	8(27)
A	75(11)	71(11)	4(13)
mWT1	Total	WT	Abnormal
	540	486	54
				0.739
P	378(70)	342(70)	36(67)
T	99(18)	87(18)	12(22)
A	63(12)	57(12)	6(11)
WT1	Total	WT	Abnormal
	682	614	68
				0.936
P	438(64)	395(64)	43(63)
T	169(25)	151(25)	18(26)
A	75(11)	68(11)	7(10)
ZBTB7A	Total	WT	Abnormal
	255	251	4
				0.912
P	210(82)	207(82)	3(75)
T	44(17)	43(17)	1(25)
A	1(0)	1(0)	0(0)
mZBTB7A	Total	WT	Abnormal
	255	253	2
				0.468
P	210(82)	209(83)	1(50)
T	44(17)	43(17)	1(50)
A	1(0)	1(0)	0(0)
ZBTB7A	Total	WT	Abnormal
	255	249	6
				0.569
P	210(82)	206(83)	4(67)
T	44(17)	42(17)	2(33)
A	1(0)	1(0)	0(0)
mZFP36L2	Total	WT	Abnormal
	255	254	1
				0.898
P	210(82)	209(82)	1(100)
T	44(17)	44(17)	0(0)
A	1(0)	1(0)	0(0)
mZMYM3	Total	WT	Abnormal
	255	254	1
				0.898
P	210(82)	209(82)	1(100)
T	44(17)	44(17)	0(0)
A	1(0)	1(0)	0(0)
5q34	Total	WT	Abnormal
	122	114	8
				0.595
P	47(39)	44(39)	3(38)
T	63(52)	58(51)	5(63)
A	12(10)	12(11)	0(0)
6p22.22	Total	WT	Abnormal
	104	102	2
				0.78
P	62(60)	61(60)	1(50)
T	42(40)	41(40)	1(50)
A	0(0)	0(0)	0(0)
6q16.2-16.3	Total	WT	Abnormal
	122	110	12
				0.887
P	47(39)	43(39)	4(33)
T	63(52)	56(51)	7(58)
A	12(10)	11(10)	1(8)
6q21	Total	WT	Abnormal
	122	113	9
				0.945
P	47(39)	44(39)	3(33)
T	63(52)	58(51)	5(56)
A	12(10)	11(10)	1(11)
9q34.11-34.13	Total	WT	Abnormal
	66	63	3
				0.486
P	54(82)	52(83)	2(67)
T	12(18)	11(17)	1(33)
A	0(0)	0(0)	0(0)
16q22.1	Total	WT	Abnormal
	51	49	2
				0.838
P	50(98)	48(98)	2(100)
T	1(2)	1(2)	0(0)
A	0(0)	0(0)	0(0)
6q	Total	WT	Abnormal
	192	170	22
				0.726
P	72(38)	63(37)	9(41)
T	120(63)	107(63)	13(59)
A	0(0)	0(0)	0(0)
13q	Total	WT	Abnormal
	192	182	10
				0.402
P	72(38)	67(37)	5(50)
T	120(63)	115(63)	5(50)
A	0(0)	0(0)	0(0)
6q15-q16	Total	WT	Abnormal
	15	14	1
				0.533
P	4(27)	4(29)	0(0)
T	11(73)	10(71)	1(100)
A	0(0)	0(0)	0(0)
Incidence of fusion genes across age groups.
fNUP98	Total	WT	Abnormal	p-value
	255	250	5
				0.001
P	210(82)	209(84)	1(20)
T	44(17)	40(16)	4(80)
A	1(0)	1(0)	0(0)
fKMT2A	Total	WT	Abnormal
	255	243	12
				<0.001
P	210(82)	201(83)	9(75)
T	44(17)	42(17)	2(17)
A	1(0)	0(0)	1(8)
fSET-NUP214	Total	WT	Abnormal
	255	254	1
				0.09
P	210(82)	210(83)	0(0)
T	44(17)	43(17)	1(100)
A	1(0)	1(0)	0(0)
fLYL1	Total	WT	Abnormal
	255	254	1
				0.09
P	210(82)	210(83)	0(0)
T	44(17)	43(17)	1(100)
A	1(0)	1(0)	0(0)
fNSD1	Total	WT	Abnormal
	255	254	1
				0.09
P	210(82)	210(83)	0(0)
T	44(17)	43(17)	1(100)
A	1(0)	1(0)	0(0)
fCDKN2A	Total	WT	Abnormal
	255	254	1
				0.09
P	210(82)	210(83)	0(0)
T	44(17)	43(17)	1(100)
A	1(0)	1(0)	0(0)
fNOTCH1	Total	WT	Abnormal
	255	254	1
				0.09
P	210(82)	210(83)	0(0)
T	44(17)	43(17)	1(100)
A	1(0)	1(0)	0(0)
fZFP36L2	Total	WT	Abnormal
	255	249	6
				0.987
P	210(82)	205(82)	5(83)
T	44(17)	43(17)	1(17)
A	1(0)	1(0)	0(0)
fLMO1	Total	WT	Abnormal
	255	253	2
				0.806
P	210(82)	208(82)	2(100)
T	44(17)	44(17)	0(0)
A	1(0)	1(0)	0(0)
fTBL1XR1	Total	WT	Abnormal
	255	254	1
				0.898
P	210(82)	209(82)	1(100)
T	44(17)	44(17)	0(0)
A	1(0)	1(0)	0(0)
fJAK2	Total	WT	Abnormal
	255	253	2
				0.806
P	210(82)	208(82)	2(100)
T	44(17)	44(17)	0(0)
A	1(0)	1(0)	0(0)
fIL2RB	Total	WT	Abnormal
	255	254	1
				0.898
P	210(82)	209(82)	1(100)
T	44(17)	44(17)	0(0)
A	1(0)	1(0)	0(0)
fABL1	Total	WT	Abnormal
	255	250	5
				0.579
P	210(82)	205(82)	5(100)
T	44(17)	44(18)	0(0)
A	1(0)	1(0)	0(0)
fTFG	Total	WT	Abnormal
	255	252	3
				0.722
P	210(82)	207(82)	3(100)
T	44(17)	44(17)	0(0)
A	1(0)	1(0)	0(0)
fIL9R	Total	WT	Abnormal
	255	254	1
				0.898
P	210(82)	209(82)	1(100)
T	44(17)	44(17)	0(0)
A	1(0)	1(0)	0(0)
fABL2	Total	WT	Abnormal
	255	254	1
				0.898
P	210(82)	209(82)	1(100)
T	44(17)	44(17)	0(0)
A	1(0)	1(0)	0(0)
fUSP7	Total	WT	Abnormal
	255	254	1
				0.898
P	210(82)	209(82)	1(100)
T	44(17)	44(17)	0(0)
A	1(0)	1(0)	0(0)
fNCOR1	Total	WT	Abnormal
	255	254	1
				0.898
P	210(82)	209(82)	1(100)
T	44(17)	44(17)	0(0)
A	1(0)	1(0)	0(0)
fASXL2	Total	WT	Abnormal
	255	254	1
				0.898
P	210(82)	209(82)	1(100)
T	44(17)	44(17)	0(0)
A	1(0)	1(0)	0(0)
fSATB1	Total	WT	Abnormal
	255	254	1
				0.898
P	210(82)	209(82)	1(100)
T	44(17)	44(17)	0(0)
A	1(0)	1(0)	0(0)
fASXL1	Total	WT	Abnormal
	255	254	1
				0.898
P	210(82)	209(82)	1(100)
T	44(17)	44(17)	0(0)
A	1(0)	1(0)	0(0)
fDDX3X	Total	WT	Abnormal
	255	253	2
				0.468
P	210(82)	209(83)	1(50)
T	44(17)	43(17)	1(50)
A	1(0)	1(0)	0(0)
fSF3B1	Total	WT	Abnormal
	255	254	1
				0.898
P	210(82)	209(82)	1(100)
T	44(17)	44(17)	0(0)
A	1(0)	1(0)	0(0)
fDNM2	Total	WT	Abnormal
	255	254	1
				0.898
P	210(82)	209(82)	1(100)
T	44(17)	44(17)	0(0)
A	1(0)	1(0)	0(0)
	T v P	A v P	T v A
CDKN2A	<0.001	<0.001	<0.001
CDKN2B	0.14	0.005	0.15
LEF1	0.06	0.01	0.09
mPTEN	0.21	0.002	0.03
mETV6	<0.001	0.001	0.93
mGATA3	0.015	0.8	0.27
CREBBP	0.8	0.26	0.01
ABD	0.74	<0.001	<0.001
mRUNX1	0.62	0.007	0.13
mJAK3	0.94	0.003	0.01
mDNMT3A	0.99	<0.001	<0.001
mPHF6	0.38	0.001	0.09
Genetic alterations with statistically significant
(p<0.05) different incidence between
T (TYA), P (Pediatric) and/or
A (Adult) age groups as shown in Table 2.
