# Supplementary material for: The genomic landscape of teenage and young adult T‐cell acute lymphoblastic leukemia
Source: Cancer Med. 2021 Jun 2;10(14):4864–73. doi: 10.1002/cam4.4024 (PMC8290240; doi:10.1002/cam4.4024)
Supplement: Supplementary file 1 — Supplementary Material [file CAM4-10-4864-s001.zip › cam44024-sup-0009-Table_S_VII_Pathway_activation_in_T-ALL.xlsx]

## Sheet: Table S11
Table S VII Pathway activation in TYA T-ALL
Genes used in pathway analysis			Pathways with significant enrichment.
PI3K_AKT	PTEN		PI3K-AKT	Total	WT	Abnormal	p-value
	PIK3R1			1796	1560	236
	AKT1						<0.001
	PIK3CD		P	976(54)	803(51)	173(73)
	PIK3CA		T	439(24)	387(25)	52(22)
	AKT2		A	381(21)	370(24)	11(5)
	PIK3C2B
			Signaling-Other	Total	WT	Abnormal
JAK_STAT	JAK3			1796	1779	17
	IL7R						0.015
	PTPN2		P	976(54)	961(54)	15(88)
	FLT3		T	439(24)	437(25)	2(12)
	STAT5B		A	381(21)	381(21)	0(0)
	JAK1
	SH2B3		RAS	Total	WT	Abnormal
	JAK2			1796	1703	93
	IL2RB						0.001
			P	976(54)	916(54)	60(65)
RAS	NRAS		T	439(24)	411(24)	28(30)
	NF1		A	381(21)	376(22)	5(5)
	KRAS
	BRAF		JAK-STAT	Total	WT	Abnormal
	PTPN11			1796	1663	133
							0.105
Signalling_Other	ABL1		P	976(54)	893(54)	83(62)
	ABL2		T	439(24)	409(25)	30(23)
	KIT		A	381(21)	361(22)	20(15)
	TFG
	IL9R		NOTCH	Total	WT	Abnormal
				1796	1183	613
NOTCH	NOTCH1						0.535
	FBXW7		P	976(54)	635(54)	341(56)
			T	439(24)	288(24)	151(25)
			A	381(21)	260(22)	121(20)
