# Supplementary material for: The genomic landscape of teenage and young adult T‐cell acute lymphoblastic leukemia
Source: Cancer Med. 2021 Jun 2;10(14):4864–73. doi: 10.1002/cam4.4024 (PMC8290240; doi:10.1002/cam4.4024)
Supplement: Supplementary file 1 — Supplementary Material [file CAM4-10-4864-s001.zip › cam44024-sup-0010-Table_S_VIII_WES_variant_discovery_analysis.xlsx]

## Sheet: Table S4
Table S VIII WES variant discovery analysis
UPN					# somatic variation effect coding region
UPN	# somatic SNVs	# somatic insertion	# somatic deletion	Total # of somatic variations	missense variant	nonsense mutation (stop gained)	synonymous variant	inframe insertion	inframe deletion	frameshift	coding sequence variant	stop lost	Total # of mutations identified on protein-coding regions	Total # of protein altering somatic variations
8P	66	12	9	87	19	0	6	0	2	3	0	0	30	24
8Rem
8R	84	20	9	113	30	1	9	0	1	6	0	0	47	38
9P	75	11	14	100	26	5	6	1	1	1	0	0	40	34
9Rem
9R	50	8	14	72	13	3	11	0	1	2	0	0	30	19
20P	76	19	9	104	26	2	10	1	0	0	0	0	39	29
20Rem
20R	90	14	10	114	32	1	11	1	0	0	0	0	45	34
38P	78	13	6	97	21	0	12	2	2	2	0	0	39	27
38R1	74	13	9	96	29	1	3	1	1	2	0	0	37	34
38Rem
38R2	146	15	8	169	57	4	11	1	2	3	2	0	80	69
Total	739	125	88	952	253	17	79	7	10	19	2	0	387	308
Avg	82.1	13.9	9.8	105.8	28.1	1.9	8.8	0.82	1.1	2.1	0.181818	0	43	34.2
