# Supplementary material for: The genomic landscape of teenage and young adult T‐cell acute lymphoblastic leukemia
Source: Cancer Med. 2021 Jun 2;10(14):4864–73. doi: 10.1002/cam4.4024 (PMC8290240; doi:10.1002/cam4.4024)
Supplement: Supplementary file 1 — Supplementary Material [file CAM4-10-4864-s001.zip › cam44024-sup-0012-Table_S_X_FISH_probes.xlsx]

## Sheet: Table S2
Table S X FISH probes
BAC or Fosmid	Genomic localisation	Target CNA or gene rearrangement
RP11-182E4	5q35.1	TLX3 translocation* (Centromeric)
RP11-453D13	5q35.1	TLX3 translocation * (Centromeric)
CTB-33L5	5q35.1	TLX3 translocation * (Centromeric)
RP11-117L6	5q35.1	TLX3 translocation * (Telomeric)
RP11-266N12	5q35.1	TLX3 translocation * (Telomeric)
CTB-31E20	5q35.1	TLX3 translocation * (Telomeric)
G248P82010F5	9p21.3	CDKN2A
RP11-321N4	6q14.3	Loss 6q
BACs and Fosmids used for FISH analysis.
*TLX3 probe based on a previously described probe with the addition
of one additional BAC. Gorello, Haematologica, 2010.
