# Supplementary material for: The genomic landscape of teenage and young adult T‐cell acute lymphoblastic leukemia
Source: Cancer Med. 2021 Jun 2;10(14):4864–73. doi: 10.1002/cam4.4024 (PMC8290240; doi:10.1002/cam4.4024)
Supplement: Supplementary file 1 — Supplementary Material [file CAM4-10-4864-s001.zip › cam44024-sup-0013-Table_S_XI_WES_alignment_and_coverage.xlsx]

## Sheet: Table S3
Table S XI WES alignment and coverage
UPN	Number of high-quality aligned bases (Gbp)	Mean target coverage	Median target coverage	Percentage of bases covered by at least 5 reads (%)	Percentage of bases covered by at least 10 reads (%)	Percentage of bases covered by at least 15 reads (%)	Percentage of bases covered by at least 20 reads (%)	Percentage of bases covered by at least 25 reads (%)	Percentage of bases covered by at least 30 reads (%)	Percentage of bases covered by at least 40 reads (%)	Percentage of bases covered by at least 50 reads (%)
8P	3	56.85	46	97.8	94.8	90	83.9	77.2	70.3	57	45.5
8Rem	3.1	60.79	50	98	95.3	91	85.5	79.4	73	60.4	49.1
8R	3.5	68.96	56	98.2	96.1	92.7	88.3	83.2	77.6	66.3	55.6
9P	3.3	63.85	53	98.2	95.9	92.2	87.3	81.7	75.7	63.5	52.2
9Rem	3.1	61.32	50	98.1	95.6	91.5	86.3	80.2	73.9	61.2	49.7
9R	3.7	72.95	58	98.4	96.5	93.4	89.3	84.4	79.1	68	57.4
20P	3.3	64.6	53	98.2	95.8	92.1	87.2	81.6	75.6	63.6	52.5
20Rem	3.1	60.89	50	97.9	95.3	91.2	85.8	79.8	73.3	60.6	49.1
20R	3.2	63.22	52	98.1	95.7	91.8	86.8	81	74.8	62.5	51.2
38P	3	59.4	49	98	95.2	90.8	85.2	78.9	72.3	59.4	47.9
38R1	2.2	42.6	35	97.1	91.9	84.3	75.4	66.3	57.6	42.4	30.7
38Rem	2.8	54.61	44	97.8	94.4	89.3	82.8	75.7	68.5	54.9	43.2
38R2	4.8	94.2	76	98.6	97.5	95.6	93.1	90	86.4	78.5	70.1
